# Supplementary material for: Serological Screening for Antibodies against SARS-CoV-2 in Dutch Shelter Cats
Source: Viruses. 2021 Aug 18;13(8):1634. doi: 10.3390/v13081634 (PMC8402678; doi:10.3390/v13081634)
Supplement: Supplementary file 1 [file viruses-13-01634-s001.zip]

Archive with 1 entries (1 files):
- viruses-1293679-supplementary.pdf
